# Supplementary material for: Tunable Supramolecular Ag+-Host Interactions in Pillar[n]arene[m]quinones and Ensuing Specific Binding to 1-Alkynes
Source: Molecules. 2023 Oct 10;28(20):7009. doi: 10.3390/molecules28207009 (PMC10609613; doi:10.3390/molecules28207009)
Supplement: Supplementary file 1 [file molecules-28-07009-s001.zip]

Archive with 1 entries (1 files):
- molecules-2625339-SI.pdf
